# Supplementary material for: A complete telomere-to-telomere assembly of the maize genome
Source: Nat Genet. 2023 Jun 15;55(7):1221–31. doi: 10.1038/s41588-023-01419-6 (PMC10335936; doi:10.1038/s41588-023-01419-6)
Supplement: Supplementary file 4 — Supplementary Tables 1–14. [file 41588_2023_1419_MOESM4_ESM.xlsx]

## Sheet: 1
Supplementary Table 1. Summary of sequencing data of Mo17 genome.
	Flow cell number	Reads Number	Total length (bp)	Genome depth*	N50 length of reads (bp)
Raw ultra-long ONT data	30	15311502	517957335653	237.7	73.662
Quality passed ultra-long ONT data	30	10164581	428729910930	196.8	78318
Ultra-long ONT data used for assembly	30	4249202	332128731402	152.5	100708
PacBio HiFi data	7	9323668	151123941618	69.4	15940
Common ONT data	3	15101397	293745865106	134.8	28639
Illumina PCR-free data#	-	968268842	251749898920	115.6	260
* Calculated with the assembled genome size of 2,178.6 Mb.
# Illumina PCR-free data used here were released in our previous study4.

## Sheet: 2
Supplementary Table 2. Global statistics for the initial Mo17 genome assembly.
Metrics	ONT assembly contigs		PacBio Hifiasm assembly contigs		PacBio Canu assembly contigs
	Length (bp)	Number	Length (bp)	Number	Length (bp)	Number
N50	181202968	6	51422429	16	39863859	17
N60	163197202	7	41908978	22	31532988	24
N70	135281518	9	19925641	21	19889280	33
N80	52888698	11	272861	111	13724791	48
N90	701169	63	75790	2367	6987778	72
Longest	250301676	1	144696473	1	137882580	1
Shortest	263972	1	14248	1	9916	1
Total	2417756346	567	2711558464	8671	2271955959	4239

## Sheet: 3
Supplementary Table 3. Summary of the assembly of the five TAG repeat arrays related to gaps.
NO.	Chr	Start (bp)	End (bp)	Size (bp)	TAG repeats		Longest TAG repeat microsatellite (bp)
					Total length (bp)	Percentage
Gap1	1	225740957	226115950	374993	253647	0.6764	154539
Gap2	1	249355551	249992937	637386	473047	0.7422	165592
Gap3	2	765484	976739	211255	210185	0.9949	210091
Gap5	2	198057925	199622097	1564172	890918	0.5696	235403
Gap_LCR6*	4	16913347	18046950	1133603	763643	0.6736	128540
* Gap_LCR6 was generated by spitting LCR6 on chromosome 4 of the basal Mo17 assembly.

## Sheet: 4
Supplementary Table 4. Statistics of repetitive elements in T2T-assembly of Mo17 genome
Classification	T2T Mo17 assembly		Mo17ref _V1		New sequences*
	Length (bp)	% of genome	Length (bp)	% of genome	Length (bp)	% of new sequences*
Repeat	1925127018	0.8837	1818610618	86.42	122740466	0.9653
Class I: Retrotransposon	1645342718	0.7552	1604224703	76.23	55983033	0.4403
SINE	224558	0.0001	223511	0.01	3399	0
LINE	15231804	0.007	15087456	0.72	251273	0.002
LTR-Retrotransposon:	1629886356	0.7481	1588913736	75.5	55728361	0.4383
LTR/Copia	550560312	0.2527	541553481	25.73	13520447	0.1063
LTR/Gypsy	991539449	0.4551	963252596	45.77	38014495	0.299
Class II: DNA Transposon	213078655	0.0978	208919551	9.93	5412342	0.0426
hAT	29880928	0.0137	29526803	1.4	521944	0.0041
MULE	27050359	0.0124	26376819	1.25	857536	0.0067
CMC-EnSpm	83235316	0.0382	81167052	3.86	2568598	0.0202
Harbinger	26015652	0.0119	25750673	1.22	426066	0.0034
TcMar-Stowaway	6688386	0.0031	6617402	0.31	115367	0.0009
Helitron	40208014	0.0185	39480802	1.88	922831	0.0072
Satellites	36982160	0.017	4449294	0.21	33250043	0.2615
Satellite unoverlapped with TEs	34060865	0.0156	3315060	0.16	30708126	0.2415
Minisatellites	16429319	0.0075	16718056	0.79	563775	0.0044
Minisatellites unoverlapped with TEs	184170	0.0001	180063	0.01	10072	0.0001
Microsatellites	5451962	0.0025	2121276	0.1	3474459	0.0273
Microsatellites unoverlapped with TEs	4766897	0.0022	1469924	0.07	3390365	0.0267
rDNA	26537843	0.0122	59926	0	26489228	0.2083
Unclassified	1155870	0.0005	441391	0.02	747300	0.0059
Non-repeat	253477302	0.1163	250700236	11.91	4407907	0.0347
unknown bases (‘N’s)	0	0	35145861	1.67	0	0
Total Content	2178604320	1	2104465715	1	127148373	1
*: New sequences refer the new added or corrected regions in the T2T Mo17 assembly as compared with the pseudomolecules Mo17ref _V1.

## Sheet: 5
Supplementary Table 5. Statistics of Mo17 and B73 gene models
Types	Mo17ref_T2T	Mo17ref_v1	B73ref_v4	B73ref_v5
Number of gene model	42580	38621	39324	39756
Number of transcripts	45358	46530	131319	72539
Mean exons per gene#	4.84	5.12	5.22	4.93
Single-Exon gene	9019	12037	7471	9898
Gene GC content	0.47	0.47	0.47	0.47
Exon GC content#	0.53	0.52	0.47	0.52
Median CDS length#	873	915	906	861
Mean CDS length#	1093.34	1136.28	1128.45	1063.76
Median Protein length#	290	305	301	286
Mean Protein length#	364	379	375	354
Expressed genes (FPKM > 1)	31,829*/25,333&	27,187&	24,878&	25,839&
Expressed genes with CDS coverage > 90%#	30,975*/22,690&	22,570&	22,644&	23,492&
Supported by Pfam domain	28695	26690	28829	27512
Homology of NAM founder genes	40811	36125	39324	38813
# Analyzed based on the longest transcript.
* The RNA-seq data used was listed in Supplementary Table 14.
&The RNA-seq data of B73 and Mo17 endosperm, seedling, bract, root, stem generated previously4 were used for analyzed. Genes which the expressions were detected by at least one RNA-seq data with a threshold of FPKM (fragments per kilobase of transcript per million mapped reads) value larger than 1 were included.

## Sheet: 6
Supplementary Table 6. Coordinates and composition of TR-1 arrays in the Mo17 genome.
NO.	Chr	Start (bp)	End (bp)	Size (bp)	TR-1 (%)	knob180 (%)	cinful-zeon (%)	flip (%)	prem1 (%)	gyma (%)	huck (%)	grande (%)	Gypsy_other (%)	opie_ji (%)	Copia_other (%)	other_LTR (%)	SINE and LINE (%)	DNA Transposon (%)	Other sequences (%)	Total (%)
1	chr1	272427221	272555327	128106	18.84	32	5.92	0	3.37	0	0	0	0	13.04	23.15	3.18	0	0.17	0.33	100
2	chr2	247292597	247364708	72111	33.13	16.31	26.04	0	1.1	0	0	0	12.5	0	4.57	2	0	0.76	3.59	100
3	chr4	186907011	186932984	25973	63.17	1.29	4.05	0	8.13	0	0	0	0	0	0	20.24	0	0	3.12	100
4	chr6	158345	4637510	4479165	52.17	0.02	22.9	4.87	3.14	0.86	2.83	0.32	5.31	0.56	2.06	1.86	0.15	0.99	1.96	100
5	chr6	5193430	5239004	45574	42.02	40.2	16.17	0	0	0	0	0	0	0	0	0	0	0.74	0.87	100
6	chr6	5688931	5706533	17602	80.54	18.58	0	0	0	0	0	0	0	0	0	0	0	0.3	0.58	100
7	chr6	139363023	139427082	64059	29.58	0	15.98	0	8.57	0	0	0	7.22	32.21	0.61	3.61	0	1.22	1	100
8	chr6	201036237	201442737	406500	19.12	29.77	17.88	6.01	3.06	2.91	0	0	5.6	6.13	3.83	2.35	0	2.74	0.6	100
9	chr6	201528546	201662554	134008	16.24	19.4	12.85	11.19	0	11.25	0	10.69	3.52	6.65	0.02	0.04	0	7.22	0.93	100
10	chr7	167740303	167835340	95037	11.6	3.93	7.76	15.68	13.06	0	37.02	0	2.85	0	0.44	5.96	0	1.34	0.36	100
11	chr8	117764188	117795413	31225	46.49	21.15	0	13.97	0	0	0	0	17.51	0	0	0	0	0.46	0.42	100
12	chr8	164110829	164181820	70991	32.82	52.79	0	0	0	0	0	0	13.38	0	0	0	0	0.39	0.62	100
13	chr8	164352426	164408879	56453	31.79	40.69	0	26.49	0	0	0	0	0	0	0	0	0	0.44	0.59	100
14	chr8	164581002	164639691	58689	30.26	55.7	12.46	0	0	0	0	0	0	0	0	0	0	1.01	0.57	100
15	chr8	187347965	187417702	69737	17.89	40.71	13.63	0	17.96	0	0	0	0.72	0	0.85	0.1	0	6.78	1.36	100
16	chr9	453120	512951	59831	38.87	35.26	24.52	0	0	0	0	0	0	0	0	0	0	0.74	0.61	100
17	chr9	699926	784660	84734	16.29	37.05	19.88	0	0	0	15.04	0	0	0	11.16	0	0	0.08	0.5	100

## Sheet: 7
Supplementary Table 7. Coordinates and composition of knob180 arrays in the Mo17 genome.
No.	Chr	Start (bp)	End (bp)	Size (bp)	knob180 (%)	TR-1 (%)	cinful-zeon (%)	flip (%)	prem1 (%)	gyma (%)	huck (%)	grande (%)	Gypsy_other (%)	opie_ji (%)	Copia_other (%)	other_LTR (%)	SINE and LINE (%)	DNA Transposon (%)	Subtelomeric repeat 2 (%)	Other sequences (%)	Total (%)
1	chr1	9009845	9034500	24655	70.19	0	29.81	0	0	0	0	0	0	0	0	0	0	0	0	0	100
2	chr1	272423826	272588522	164696	32.5	14.91	10.41	0	2.62	0	0	0	8.48	10.15	18.01	2.47	0	0.13	0	0.32	100
3	chr1	295502710	295569693	66983	22.62	0	4.94	29.52	0	0	21.04	0	0.63	11.72	3.64	5.27	0	0.17	0	0.45	100
4	chr2	88594814	88682243	87429	20.04	0	12.6	0	6.05	0	33.01	0	0.18	0	23.23	2.84	0	1.45	0	0.6	100
5	chr3	789592	989430	199838	47.26	0	20.45	1.5	0	0.64	0	0	8.05	7.46	5.45	4.97	0	4.05	0	0.17	100
6	chr3	221024507	221037665	13158	98.7	0	0	0	0	0	0	0	0	0	0	0	0	1.03	0	0.27	100
7	chr4	89112	181561	92449	27.79	0	0.59	0	6	0	0	0	17.48	0	0.11	4.07	0	7.19	35.81	0.96	100
8	chr4	244949	335364	90415	24.72	0	0	0	15.54	0	0	15.04	18.78	0	2.4	11.95	0	9.4	0	2.17	100
9	chr4	175312192	175633065	320873	23.79	2.56	7.44	1.36	5.59	8.41	20.99	0	15.76	5.38	2.9	3.02	0	1	0	1.8	100
10	chr4	186774573	187127994	353421	42.26	7.09	13.42	1.18	8.67	3.88	3.99	0	3.8	7.67	2.7	3.61	0	0.64	0	1.09	100
11	chr4	201702717	201763112	60395	47.21	0	45.95	0	0	0	0.22	0	5.84	0	0	0	0	0.35	0	0.43	100
12	chr5	17120160	17155024	34864	57.29	0	0	0	25.78	0	4.79	0	7.67	0	0	3.66	0	0.15	0	0.66	100
13	chr5	48249564	48496433	246869	20.01	0	30.63	6.78	9.71	3.74	6.01	0	3.55	5.52	4.49	6.09	0	2.44	0	1.03	100
14	chr5	165992573	166051434	58861	46.84	0	0	0	28.39	0	0	0	3.88	0	10.07	5.34	1.33	2.97	0	1.18	100
15	chr6	4643854	6188370	1544516	71.39	2.81	5.3	1.49	3.53	2.89	0.82	2.68	2.27	0	2.16	1.42	0	2.66	0	0.58	100
16	chr6	16405497	16484564	79067	25.99	0	0	0	0	32.08	17.06	0	22.57	0	0.04	1.95	0	0.15	0	0.16	100
17	chr6	16674859	17309404	634545	21.66	1.31	9.02	21.96	7.51	1.71	5.14	3.18	9.83	6.2	5.09	2.31	0	4.36	0	0.72	100
18	chr6	112883071	112978928	95857	21.71	0	3.7	0	19.62	0	15.6	0	6.07	0	15.92	5.87	0	8.51	0	3	100
19	chr6	201026719	201698697	671978	24.46	14.8	13.44	5.87	1.85	4.01	3	2.13	6.96	5.04	3.91	1.45	0	5.04	0	8.04	100
20	chr7	167803110	167877926	74816	25.13	3.8	9.73	19.91	0	0	40.71	0	0	0	0	0	0	0.61	0	0.11	100
21	chr8	60026	252217	192191	70.15	3.53	8.62	0	1.2	0	0	0	0.46	4.31	3.15	0	0	7.98	0	0.6	100
22	chr8	164058486	187631224	23572738	86.03	0.3	4.22	0.38	0.55	0.48	0.06	0.17	0.39	2.87	3.05	0.13	0.01	0.89	0	0.47	100
23	chr9	26816	929901	903085	65.13	4.1	9.79	0.45	0.85	0.71	5.49	1.55	2.26	4.05	2.93	0.46	0	1.4	0	0.83	100
24	chr9	127317423	127346444	29021	51.73	0	0	0	0	0	48	0	0	0	0	0	0	0.02	0	0.25	100
25	chr9	168047933	168091184	43251	45.04	17.52	17.35	0	0	0	0	0	2.89	0	17.02	0	0	0.02	0	0.16	100

## Sheet: 8
Supplementary Table 8. Coordinates and composition of CentC arrays in the Mo17 genome.
No.	Chr	Start (bp)	End (bp)	Size (bp)	CentC (%)	CRM (%)	cinful-zeon (%)	flip (%)	prem1 (%)	gyma (%)	huck (%)	grande (%)	Gypsy_other (%)	opie_ji (%)	Copia_other (%)	other_LTR (%)	SINE and LINE (%)	DNA Transposon (%)	Other sequences (%)	Total (%)
1	chr1	134319093	134661240	342147	29.01	2.01	9.54	20.99	1.93	0.22	6.64	4.08	7.97	2.62	9.09	3.92	0	1.11	0.87	100
2	chr1	137206570	138838178	1631608	52.57	32.53	2.06	3.74	0.59	0.84	2.4	0	3.7	0.84	0.47	0.01	0	0.06	0.19	100
3	chr2	98404175	98715303	311128	64.18	22.63	0	0	0	0	3.13	0	5.71	1.96	1.03	1.24	0	0	0.12	100
4	chr2	98993717	99023934	30217	99.97	0	0	0	0	0	0	0	0	0	0	0	0	0	0.03	100
5	chr3	85502654	85618790	116136	30.39	0	6.38	14.55	6.75	0.59	11.21	12.25	2.41	0	6.41	7.79	0	0.92	0.35	100
6	chr3	87928322	88561024	632702	42.35	39.96	3.88	0	4.1	0	1.67	0	3.44	0	3.02	0.38	0	1.08	0.12	100
7	chr4	111162797	111467581	304784	43.68	42.78	2.43	0.51	0	0	8.4	0	2.13	0	0	0	0	0	0.07	100
8	chr5	107185929	107395001	209072	43.01	37.29	4.68	2.38	3.01	0	0	0	8.04	0	0.68	0.14	0	0.44	0.33	100
9	chr6	78658297	78971056	312759	46.88	46.52	0	0	0	0	3.03	0	3.13	0	0	0	0	0.34	0.1	100
10	chr7	54502840	57595941	3093101	60.45	34.66	1.38	0.45	0	0	0	0.85	1.94	0	0.06	0	0	0.15	0.06	100
11	chr7	59366233	59635302	269069	72.25	2.55	2.76	10.93	3.39	0	0	0	1.3	3.33	0	0.24	0	3.03	0.22	100
12	chr8	52359591	54706042	2346451	64.14	29.92	0.32	0.29	0.5	0	0.38	0	2.88	0.41	0.42	0.42	0	0.19	0.13	100
13	chr9	59679758	59882030	202272	58.6	17.87	0	0	5.92	7.35	0	0	3.17	0	4.69	1.4	0	0.06	0.94	100
14	chr9	60071935	62068273	1996338	51.81	43.99	0.03	0.75	0	0	0	0	1.74	1.43	0	0	0	0.14	0.11	100
15	chr10	48707563	48729438	21875	90.79	0	0	0	0	0	0	0	0	0	8.8	0	0	0	0.41	100
16	chr10	49020944	49133909	112965	59.77	0	0	0	14.07	0	10.85	0	3.03	0	11.9	0.35	0	0	0.03	100
17	chr10	51574308	52203916	629608	53.65	25.04	1.48	2.32	6.36	2.18	1.02	0	5.56	1.51	0.57	0.13	0	0	0.18	100

## Sheet: 9
Supplementary Table 9. Coordinates and composition of Cent4, tRNAsat, sat112, sat261, and sat268 arrays in the Mo17 genome.
Type	Chr	Start (bp)	End (bp)	Size (bp)	sat112 (%)	sat261 (%)	sat268 (%)	Cent4 (%)	tRNAsat (%)	cinful-zeon (%)	prem1 (%)	gyma (%)	Flip (%)	grande (%)	Gypsy_other (%)	opie_ji (%)	Copia_other (%)	other_LTR (%)	DNA Transposon (%)	Other sequences (%)	Total (%)
Cent4 array	chr4	108711553	108971840	260287	0	0	0	79.2	0	2.95	1.19	5.26	0	5.65	0.04	4.51	0	0	1.16	0.04	100
tRNAsat array	chr4	236385879	236477826	91947	0	0	0	0	37.82	0	0	0.86	0	0	12.45	0	9.68	27.93	10.02	1.24	100
sat112 array	chr6	17857087	17934944	77857	100	0	0	0	0	0	0	0	0	0	0	0	0	0	0	0	100
sat261 array	chr5	12857626	13009504	151878	0	32.5	0	0	0	0	26.12	9.02	10.03	0	10.28	5.88	0.36	1.13	3.34	1.34	100
sat268 array	chr2	176151425	176249369	97944	0	0	99.93	0	0	0	0	0	0	0	0	0	0	0	0	0.07	100

## Sheet: 10
Supplementary Table 10. Coordinates and composition of 5S and 45S rDNA array in the Mo17 genome.
Type	Chr	Start (bp)	End (bp)	Size (bp)	5S rDNA (%)	45S rDNA (%)	flip (%)	prem1 (%)	gyma (%)	huck (%)	Gypsy_other (%)	opie_ji (%)	Copia_other (%)	other_LTR (%)	DNA Transposon (%)	Other sequences (%)	Total (%)
5S rDNA	chr2	230623355	231179712	556357	78.86	0	0	1.43	0	2.37	0	9.63	7.46	0	0.12	0.13	100
45S rDNA	chr6	17934955	44747260	26812305	0	98.51	0.28	0.47	0.08	0.05	0.2	0.05	0.06	0.1	0	0.2	100

[truncated: 4 more sheets: 11, 12, 13, 14]
